# Supplementary material for: Detection of Nitrate-Reducing/Denitrifying Bacteria from Contaminated and Uncontaminated Tallgrass Prairie Soil: Limitations of PCR Primers
Source: Microorganisms. 2024 Sep 30;12(10):1981. doi: 10.3390/microorganisms12101981 (PMC11509419; doi:10.3390/microorganisms12101981)
Supplement: Supplementary file 1 [file microorganisms-12-01981-s001.zip]

Archive with 1 entries (1 files):
- microorganisms-3202100-supplementary.pdf
